# Supplementary material for: Systemic Effects of Repeated Intraperitoneal Application of Graphene Oxide and Polyethylene Glycol-Functionalized Graphene Oxide Nanoparticles in Long Evans Male Rats
Source: Int J Mol Sci. 2026 Jun 18;27(12):5522. doi: 10.3390/ijms27125522 (PMC13299417; doi:10.3390/ijms27125522)
Supplement: Supplementary file 1 [file ijms-27-05522-s001.zip]

Archive with 1 entries (1 files):
- ijms-4361560-supplementary.pdf
